# Supplementary material for: Concretized structural evolution supported assembly-controlled film-forming kinetics in slot-die coated organic photovoltaics
Source: Nat Commun. 2023 Oct 9;14:6312. doi: 10.1038/s41467-023-42018-7 (PMC10562442; doi:10.1038/s41467-023-42018-7)
Supplement: Supplementary file 4 — Supplementary Data 1 [file 41467_2023_42018_MOESM4_ESM.xlsx]

## Sheet: NameList
Donor	Acceptor	Donor Concentration (mg/mL)	Acceptor Concentration (mg/mL)	Name
PM6	Y6	7.27	8.73	2A1
		12	4	2A2
		0	4	2A3
		3	1	2A4
		0	1	2A5
		0	8.73	2A8
	N3	7.27	8.73	2B1
		12	4	2B2
		0	4	2B3
		3	1	2B4
		0	1	2B5
		0	8.73	2B8
	L8-BO	7.27	8.73	2C1
		12	4	2C2
		0	4	2C3
		3	1	2C4
		0	1	2C5
		0	8.73	2C8

## Sheet: Move Peak Position
Group	Substrate Temperature(Celsius)	move peak position												Average(nm)	Std(nm)
2A1	RT	765.91	764.71	759.74	762.79	765.93	763.73	768.25	759.26					763.79	2.90988
	40	767.42	768.79	770.29	769.84	769.27	767.43	768.9	766.23	767.62	770.61	770.85	770.53	768.982	1.4545
	60	772.32	763.66	770.03	772.42	769.9	769.84	769.26	771.06	769.51	769.94	773.83	776.27	770.67	2.9152
	80	773.64	773.47	772.46	772.85	773.05	773.24	776.55	774.58	771.17	774.68	773.03	773.52	773.52	1.26825
	100	783.05	780.53	772.2	777.97	773.43	774.3	776.45	777.15					776.885	3.41501
2A2	RT	775.69	775.13	774.99	779.07	770.85								775.146	2.61434
	40	776.12	776.44	777.27	779.47	772.97								776.454	2.0982
	60	779.23	780.59	781.2	782.8	771.69								779.102	3.87931
	80	785.2	783.03	787.37	782.45									784.513	1.94227
	100	786.81	787.7	788.71	792.63									788.962	2.22157
2A3	RT	744.59	746.76	745.55										745.633	0.887856
	40	746.53	745.71	745.48										745.907	0.450654
	60	761.23	762.15	767.53										763.637	2.7785
	80	764.12	768.63	769.39										767.38	2.32596
	100	763.34	790.59	769.45										774.46	11.6752
2A4	RT	787.21	787.74	790.14										788.363	1.27479
	40	788.22	790.31	792.11	788.42									789.765	1.58051
	60	792.69	794.22	793.36										793.423	0.626223
	80	796.12	794.87	794.26										795.083	0.774181
	100	791.07	796.91	787.65										791.877	3.82317
2A5	RT	765.35	756.81	760.34										760.833	3.50385
	40	770.33	760.7	760.62										763.883	4.5586
	60	761.32	774.95	774.59										770.287	6.34209
	80	765.28	761.8	767.34										764.807	2.28633
	100	756.85	772.93	765.23										765.003	6.56659
2A8	RT	744.89	745.17	744.96	744.01	744.25	743.33							744.435	0.64015
	40	745.25	747.6	745.32	744.78	744.76	743.47	745.48	745.69	746.47				745.424	1.08617
	60	758.92	756.81	763.37	751.78	745.81	746.07	746.84	746.98	745.81				751.377	6.32872
	80	759.19	764.28	764	758.42	760.17	752.12							759.697	4.06288
	100	769.71	778.04	760.84	761.85	758.17	762.94	758.75						764.329	6.61441
2B1	RT	766.76	773.56	772.79	764.4	769.51	774.26	773.47						770.679	3.57612
	40	777.11	777.53	771.72	774.81	771.33	770.84	772.88	773.37	775.26	771.69			773.654	2.29085
	60	776.65	776.95	775.09	776.54	777.73	777.54	778.02						776.931	0.911567
	80	777.08	778.21	777.2	776.71	776.7	777.61	781.57	780.32					778.175	1.69259
	100	779.26	781.25	785.93	780.59	783.63	777.35							781.335	2.80265
2B2	RT	775.59	774.06	774.83										774.827	0.624624
	40	777.91	777.97	778.85										778.243	0.429677
	60	780.41	780.71	780.35										780.49	0.15748
	80	782.29	782.59	782.4										782.427	0.123918
	100	782.74	784.23	782.08										783.017	0.899271
2B3	RT	743.97	744.45	742.03										743.483	1.04618
	40	751.81	746.75	743.23										747.263	3.52153
	60	751.73	758.06	749.11										752.967	3.75701
	80	750.77	753.26	756.92										753.65	2.52583
	100	759.21	745.85	759.62										754.893	6.39679
2B4	RT	782.72	783.5	779.5										781.907	1.73131
	40	786.33	786.63	789.88										787.613	1.60745
	60	786.45	793.42	791.57										790.48	2.94803
	80	791.1	793.42	791.33										791.95	1.04368
	100	793.48	786.05	788.35										789.293	3.10576
2B5	RT	760.86	760.93	762.55										761.447	0.780698
	40	744.22	755.94	751.11										750.423	4.80924
	60	754.64	761.11	766.93										760.893	5.01971
	80	754.97	763.79	768.87										762.543	5.74271
2B8	RT	743.6	743.84	741.98										743.14	0.826075
	40	744.97	751.44	749.56										748.657	2.7175
	60	753.56	751.72	755.6										753.627	1.5847
	80	752.24	751.71	753.94										752.63	0.951245
	100	749.97	758.21	749.95										752.71	3.8891
2C1	RT	780.24	781.74	779.38	780.26	781.17	781.02							780.635	0.766719
	40	782.05	782.41	781.71	781.63	781.89	780.76	780.25	784.04	781.71	781.81			781.826	0.947778
	60	782.3	782.31	780.73	780.86	782.11	780.74	781.26	784.61	781.87	783.52			782.031	1.19899
	80	781.08	781.9	782.69	781.64	782.62	781.89	781.66	784.56	780.7				782.082	1.06233
	100	784.51	784.14	784.35	783.2	784.95								784.23	0.57969
2C2	RT	785.3	779.49	778.9										781.23	2.88799
	40	779.08	779.41	779.9										779.463	0.336881
	60	779.68	779.81	780.12										779.87	0.184572
	80	780.52	780.45	788.11										783.027	3.59457
	100	781.05	780.99	781.31										781.117	0.138884
2C3	RT	790.67	791.91	791.53										791.37	0.518716
	40	794.12	794.51	793.91										794.18	0.248596
	60	801.76	797.46	797.54										798.92	2.00845
	80	804.41	802.52	798.15										801.693	2.62163
	100	802.62	791.68	781.24										791.847	8.72914
2C4	RT	784.89	786.36	786.26										785.837	0.670638
	40	786.93	787.2	788.5										787.543	0.685387
	60	786.25	787.13	788.55										787.31	0.947558
	80	787.95	789.65	787.66										788.42	0.877762
	100	785.63	786.09	774.96										782.227	5.14174
2C5	RT	795.92	796.48	798.68										797.027	1.19123
	40	799.08	795.8	799.79										798.223	1.7379
	60	800.68	799.13	797.32										799.043	1.37308
	80	809.2	800.35	792.62										800.723	6.7739
	100	779.17	773.77	801.04										784.66	11.7903
2C8	RT	787.03	783.68	787.62										786.11	1.73507
	40	788.78	784.85	787.42										787.017	1.62957
	60	787.4	789.2	788.1										788.233	0.74087
	80	773.05	788.69	792.93										784.89	8.54921
	100	793.27	790.85	786.83										790.317	2.65603

## Sheet: Move Peak Intensity
Group	Substrate Temperature(Celsius)	Grow Peak Intensity (A.U.)												Average(A.U.)	Std(A.U.)
2A1	RT	48.03	47.28	48.94	46.54	53.83	46.77	63.33	42.37					49.6362	5.96158
	40	46.1	48.34	43.35	53.65	61.25	72.45	63.51	50.3	47.58	52.91	51.71	61.79	54.4117	8.22286
	60	55.43	28.76	84.16	62.98	88.07	80.01	79.21	67.84	46.9	50.64	60.44	47.37	62.6508	17.1824
	80	60.51	67.05	60.42	60.15	72.4	60.07	62.3	55.39	53.4	69.35	67.51	70.97	63.2933	5.83123
	100	37.73	35	38.74	48.45	84.14	42.62	60.12	41.32					48.515	15.3495
2A2	RT	18.84	21.87	20.94	11.91	11.05								16.922	4.55865
	40	19.19	19.37	23.46	15.09	14.36								18.294	3.29818
	60	14.63	15.32	14.87	15.32	11.88								14.404	1.28972
	80	21.95	25.26	12.08	22.15									20.36	4.95733
	100	29.28	35.56	10.73	5.44									20.2525	12.509
2A3	RT	25.43	21.95	23.34										23.5733	1.43025
	40	26.18	30.02	26.96										27.72	1.65723
	60	18.21	21.63	22.27										20.7033	1.78231
	80	16.07	13.77	14.44										14.76	0.96585
	100	9.04	9.52	9.12										9.22667	0.209974
2A4	RT	3.84	3.01	3.46										3.43667	0.339248
	40	7.12	4.31	3.41	6.6									5.36	1.54436
	60	4.73	4.11	3.87										4.23667	0.362338
	80	2.65	4.48	5.62										4.25	1.22336
	100	3	2.29	2.35										2.54667	0.32149
2A5	RT	11.62	14.22	9.71										11.85	1.84837
	40	9.49	9.67	11.61										10.2567	0.959768
	60	8.07	6.62	6.88										7.19	0.631242
	80	3.36	5.08	4.31										4.25	0.703468
	100	2.83	2.32	2.61										2.58667	0.208859
2A8	RT	52.01	45.65	81.63	65.73	41.4								57.284	14.6937
	40	45.08	38.15	37.97	46.52	50.29	41.57	49.57	64.71	56.62				47.8311	8.23722
	60	27.74	31.21	30.27	37.85	34.38	38.55	42.39	42.72	46.99				36.9	6.11042
	80	22.25	21.24	28.35	28.41	28.53	36.09							27.4783	4.88445
	100	12.75	12.03	10.64	19.45	21.95	18.51	21.12						16.6357	4.3432
2B1	RT	15.24	21.47	26.74	24.65	21.62	27.14	25.7						23.2229	3.87768
	40	5.79	3.86	15.19	17.58	13.58	41.2	45.37	29.89	32.25	23.48			22.819	13.4396
	60	6.06	6.03	12.23	7.61	11.9	27.57	25.39						13.8271	8.3547
	80	10.79	17.63	10.2	11.52	15.39	19.61	14.16	29.74					16.13	6.00993
	100	10.3	6.81	1.95	11.85	10.09	52.11							15.5183	16.6785
2B2	RT	3.97	4.06	5.21										4.41333	0.564525
	40	5.76	5.4	4.76										5.30667	0.413548
	60	7.05	4.57	6.97										6.19667	1.15069
	80	10.47	8.04	8.43										8.98	1.06555
	100	11.95	7.66	26.2										15.27	7.92463
2B3	RT	30.32	29	31.99										30.4367	1.22345
	40	26	30.24	30.09										28.7767	1.96435
	60	18.8	20.02	23.22										20.68	1.86383
	80	15.36	15.07	15.43										15.2867	0.155849
	100	9.83	8.9	7.69										8.80667	0.876141
2B4	RT	1.11	0.69	0.91										0.903333	0.171529
	40	0.51	0.5	0.18										0.396667	0.153261
	60	1.23	0.09	0.48										0.6	0.473075
	80	0.81	0.29	0.62										0.573333	0.214838
	100	0.56	1.41	1.06										1.01	0.348807
2B5	RT	7.75	8.22	7.69										7.88667	0.236972
	40	17.16	11.02	13.79										13.99	2.51063
	60	6.07	5.89	4.39										5.45	0.753127
	80	3.18	4.73	3.5										3.80333	0.668148
2B8	RT	36.11	36.45	33.64										35.4	1.25222
	40	27.16	27.26	27.5										27.3067	0.142673
	60	20.97	21.99	22.44										21.8	0.61498
	80	15.72	14.77	13.35										14.6133	0.97387
	100	8.14	6.42	6.6										7.05333	0.771895
2C1	RT	18.65	9.79	10.03	7.1	8.77	8.62							10.4933	3.76905
	40	6.74	6.09	7.86	10.94	11.1	10.22	7.71	2.63	7.29	7.96			7.854	2.40106
	60	6.98	6.56	23.29	22.97	14.85	14.68	12.15	7.15	10	4.46			12.309	6.33519
	80	10.58	8.5	9.71	7.58	10.78	13.64	15.06	5.58	17.25				10.9644	3.52319
	100	9.49	8.42	10.5	8.17	12.54								9.824	1.59073
2C2	RT	0.005	0.005	1.18										0.396667	0.5539
	40	1.73	0.005	0.005										0.58	0.813173
	60	0.97	0.26	0.51										0.58	0.294052
	80	1.39	2.4	0.005										1.265	0.981742
	100	1.36	1.89	1.37										1.54	0.247521
2C3	RT	15.54	16.8	13.63										15.3233	1.30318
	40	10.96	10.34	11.31										10.87	0.401082
	60	3.22	7.82	7.83										6.29	2.17082
	80	1.99	2.3	3.81										2.7	0.795026
	100	0.91	3.72	4.75										3.12667	1.62284
2C4	RT	0.01	0.02	0.26										0.0966667	0.115566
	40	0.005	0.08	0.01										0.0316667	0.0342377
	60	0.09	0.1	0.05										0.08	0.0216025
	80	0.005	0.02	0.02										0.015	0.00707107
	100	0.22	0.49	1.5										0.736667	0.550898
2C5	RT	1.4	1.82	1.58										1.6	0.172047
	40	0.94	0.79	1.7										1.14333	0.398358
	60	0.43	0.72	1.13										0.76	0.28717
	80	0.21	0.92	1.76										0.963333	0.633526
	100	2.12	1.76	0.81										1.56333	0.55259
2C8	RT	32.87	14.09	14.03										20.33	8.86715
	40	29.5	52.62	33.98										38.7	10.0114
	60	25.79	19.72	20.12										21.8767	2.77196
	80	10.65	16.2	14.24										13.6967	2.29812
	100	12.36	10.46	12.16										11.66	0.852447

## Sheet: Grow Peak Intensity
Group	Substrate Temperature(Celsius)	Move Peak Intensity (A.U.)												Average(A.U.)	Std(A.U.)
2A1	RT	52.78	51.35	47.55	44.07	57.43	48.62	68.33	39.82					51.2437	8.17828
	40	51.96	53.55	50.98	58.82	66.06	72.76	64.12	53.58	53.07	60	59.97	61.41	58.8567	6.33151
	60	62.49	30.82	89.98	69.91	92.55	79.9	74.73	65.51	55.89	58.55	67.95	53.23	66.7925	16.1552
	80	69.76	73.59	66.47	65.76	78.19	65.41	65.29	57.42	66.73	82.32	78.38	73.07	70.1992	6.79226
	100	59.7	53.38	45.2	57.57	103.02	57.55	71.54	50.49					62.3063	16.9803
2A2	RT	34.47	38.59	37.33	23.63	16.17								30.038	8.71018
	40	34.27	36.21	43.16	33.58	26.79								34.802	5.2499
	60	28.01	27.74	29.13	43.7	18.5								29.416	8.10012
	80	56.7	52.33	40.67	52.4									50.525	5.95872
	100	71.45	96.41	52.7	48.22									67.195	18.9854
2A3	RT	11.2	9.54	10.2										10.3133	0.682414
	40	14.61	16.9	14.93										15.48	1.01255
	60	12.43	13.63	13.71										13.2567	0.585453
	80	10.2	8.64	8.65										9.16333	0.733045
	100	5.74	3.93	5.55										5.07333	0.812171
2A4	RT	9.06	8.48	9.95										9.16333	0.604557
	40	10.52	11.6	9.89	10.82									10.7075	0.614954
	60	10.59	12.86	9.48										10.9767	1.40671
	80	7.01	8.78	10.85										8.88	1.56927
	100	4.04	3.95	3										3.66333	0.470484
2A5	RT	6.61	7.72	5.15										6.49333	1.05244
	40	5.49	5.64	6.75										5.96	0.561961
	60	5.07	3.99	3.88										4.31333	0.536925
	80	2.07	2.66	2.35										2.36	0.24097
	100	1.33	1.15	1.1										1.19333	0.0987702
2A8	RT	30.43	24.39	43.53	29.1	19.38								29.366	8.0784
	40	28.91	24.51	22.5	22.26	25.12	17.83	27.15	33.37	24.75				25.1556	4.15309
	60	17.82	20.71	20.49	25.68	20.62	23.19	27.36	26.28	31.59				23.7489	4.07933
	80	14.75	13.73	17.88	18.25	18.72	23.72							17.8417	3.21348
	100	7.95	6.88	6.73	11.66	13.13	11.09	13						10.0629	2.60062
2B1	RT	26.85	52.79	55.27	47.8	42.44	66.84	61.07						50.4371	12.1788
	40	24.4	22.89	40.66	54.17	37.76	76.48	87.01	59.53	71.82	53.06			52.778	20.53
	60	27.35	28.45	38.29	26.11	46.4	43.89	58.38	69.68					42.3188	14.6675
	80	31.76	48.42	29.4	35.56	41.55	54.31	40.64	81.26					45.3625	15.6157
	100	34.99	28.03	19.93	30.96	20.42	91.67							37.6667	24.7434
2B2	RT	35.95	39.51	38.43										37.9633	1.49035
	40	41.78	43.19	34.94										39.97	3.60303
	60	40.63	41.34	45.96										42.6433	2.36308
	80	67.08	62.96	63.57										64.5367	1.81557
	100	69.22	67.94	103.57										80.2433	16.5027
2B3	RT	25.83	24.61	27.51										25.9833	1.18887
	40	21.92	25.8	25.75										24.49	1.81738
	60	14.43	15.69	17.93										16.0167	1.44742
	80	10.88	10.71	10.89										10.8267	0.0825967
	100	6.47	5.53	5.04										5.68	0.593352
2B4	RT	8.15	8.59	9.46										8.73333	0.544324
	40	10.97	8.66	8.46										9.36333	1.13902
	60	7.55	6.69	6.6										6.94667	0.4282
	80	5.54	4.65	4.62										4.93667	0.426797
	100	3.53	3.26	3.84										3.54333	0.236972
2B5	RT	7.16	7.11	7.05										7.10667	0.0449691
	40	12.8	9.61	11.48										11.2967	1.30875
	60	4.95	4.7	3.63										4.42667	0.572499
	80	2.54	3.71	2.51										2.92	0.558749
2B8	RT	30.03	34.38	29.69										31.3667	2.13526
	40	20.53	23.2	22.81										22.18	1.17754
	60	15.96	17.57	17.45										16.9933	0.732317
	80	11.16	10.41	9.66										10.41	0.612372
	100	5.33	4.19	4.41										4.64333	0.493784
2C1	RT	133.42	94.34	81.6	114.64	74.46	111.56							101.67	20.2937
	40	86.88	100.05	98.78	104.76	98.55	98.39	78.24	106.26	111.78	103.79			98.748	9.22562
	60	56.77	60.7	138.21	140.9	122.13	138.41	119.34	108.71	73.59	38.4			99.716	36.6774
	80	63.07	74.38	84.88	68.59	97.74	123.74	125	82.08	142.79				95.8078	26.7146
	100	63.6	51.1	72.84	110.8	109.16								81.5	24.2616
2C2	RT	11.43	40.94	48.67										33.68	16.0465
	40	49.3	37.31	41.89										42.8333	4.94014
	60	65.15	41.47	38.13										48.25	12.0276
	80	43.51	48.63	11.56										34.5667	16.4019
	100	61.12	60.49	58.08										59.8967	1.31007
2C3	RT	44.7	45.91	48.75										46.4533	1.69746
	40	40.5	43.89	42.88										42.4233	1.42113
	60	28.82	28.97	27.91										28.5667	0.468354
	80	21.87	17.34	15.4										18.2033	2.71099
	100	10.36	6.47	5.26										7.36333	2.17578
2C4	RT	15.86	15.17	13.87										14.9667	0.825039
	40	13.57	13.12	12.48										13.0567	0.447238
	60	10.59	8.5	13.17										10.7533	1.91001
	80	6.98	6.02	6.85										6.61667	0.425232
	100	5.66	4.42	3.51										4.53	0.881173
2C5	RT	11.28	12.48	13.97										12.5767	1.10031
	40	12.94	11.11	12.6										12.2167	0.794747
	60	8.39	8.5	8.74										8.54333	0.146135
	80	3.94	4.28	3.39										3.87	0.366697
	100	2.21	1.65	1.35										1.73667	0.356402
2C8	RT	73.52	20.78	26.04										40.1133	23.7195
	40	83.21	82.79	91.13										85.71	3.83635
	60	67.39	57.91	52.33										59.21	6.21656
	80	11.66	32.84	35.03										26.51	10.5385
	100	27.56	16.36	17.16										20.36	5.10163
